# Supplementary material for: The sterol C-24 methyltransferase encoding gene, erg6, is essential for viability of Aspergillus species
Source: Nat Commun. 2024 May 20;15:4261. doi: 10.1038/s41467-024-48767-3 (PMC11106247; doi:10.1038/s41467-024-48767-3)
Supplement: Supplementary file 4 — Source Data [file 41467_2024_48767_MOESM4_ESM.xlsx]

## Sheet: Fig.1
		Ct						Ct
		erg6	tubA					erg6	tubA
	#1 ΔakuB‐pyrG+	25.73	19.66				#1 pTetOff-erg6 doxy0	20.18	17.98
		25.74	19.68					19.5	17.67
	#2 ΔakuB‐pyrG+	26.47	19.4				#2 pTetOff-erg6 doxy0	20.74	18.52
		26.26	20.02					20.92	19
	#3 ΔakuB‐pyrG+	24.07	17.96				#3 pTetOff-erg6 doxy0	21.36	19.44
		24.08	18.05					20.62	19.19
	#1 pTetOff-erg6	21.36	19.44				#1 pTetOff-erg6 doxy0.5	24.06	18.13
		20.62	19.19					24.09	17.88
	#2 pTetOff-erg6	20.74	18.52				#2 pTetOff-erg6 doxy0.5	25.53	19.45
		20.92	19					25.26	19.4
	#3 pTetOff-erg6	20.18	17.98				#3 pTetOff-erg6 doxy0.5	24.77	19.37
		19.5	17.67					24.65	19.18

## Sheet: Fig.2
		without doxy			with doxy 4µg/ml							without doxy			wiith doxy 100µg/ml
	Assay	live	total	percentage	live	total	percentage				Assay	live	total	percentage	live	total	percentage
ΔakuB‐pyrG+	1	141	148	0.952703	117	123	0.95122			ΔakuB‐pyrG+	1	141	148	0.952703	185	226	0.818584
	2	212	216	0.981481	130	147	0.884354				2	212	216	0.981481	241	300	0.803333
	3	141	163	0.865031	144	146	0.986301				3	141	163	0.865031	193	235	0.821277
pTetOff-erg6	1	138	141	0.978723	92	373	0.246649			pTetOn-erg6	1	3	249	0.0120482	184	228	0.807018
	2	193	198	0.974747	68	327	0.207951				2	2	287	0.00696864	205	273	0.750916
	3	157	168	0.934524	39	196	0.19898				3	0	112	0	185	249	0.742972

## Sheet: Fig.7
			Ct							Ct							Ct
			tubA	abcc	mdr1					tubA	abcc	mdr1					tubA	abcc	mdr1
		#1 pTetOff-erg6 doxy0	19.5	27.04	27.96				#2 pTetOff-erg6 doxy0	18.72	27.08	27.2				#3 pTetOff-erg6 doxy0	22.87	28.71	31.66
			19.41	26.75	27.55					18.48	26.76	26.69					22.93	28.84	32.1
		#1 pTetOff-erg6 doxy0.5	18.74	21	22.09				#2 pTetOff-erg6 doxy0.5	18.31	21.13	23.88				#3 pTetOff-erg6 doxy0.5	20.82	24.12	26.27
			18.67	21.2	22.17					18.34	21.54	23.91					21.17	24.42	26.65
		#1 ΔakuB‐pyrG+doxy0	19.77	26.12	27.37				#2 ΔakuB‐pyrG+doxy0	18.5	26.69	28.28				#3 ΔakuB‐pyrG+doxy0	21.63	27.2	31.11
			19.71	26.05	27.44					18.44	26.26	27.85					22.02	27.5	31.39
		#1 ΔakuB‐pyrG+doxy0.5	18.72	26.28	26.28				#2 ΔakuB‐pyrG+doxy0.5	18.47	27.01	27.26				#3 ΔakuB‐pyrG+doxy0.5	21.71	26.78	30.81
			18.92	26.62	26.72					18.86	27.05	27.2					22.14	27.05	30.99

## Sheet: SFigs
		smt1	tubA				smt1	tubA
	#1 OE-smt1	20.89	19.4			#1 ΔakuB‐pyrG+	27.08	19.2
		20.96	19.34				27.25	19.38
	#1 OE-smt1	20.48	18.88			#2 ΔakuB‐pyrG+	27.16	19.71
		20.79	19.2				27.24	19.63
	#1 OE-smt1	20.13	18.64			#3 ΔakuB‐pyrG+	27.66	20.4
		20.51	18.84				26.98	20.5
		smt1	tubA				smt1	tubA
	#1 pTetOff-erg6 doxy0	22.53	16.49			#1 pTetOff-erg6 doxy0.5	22.15	17.05
		22.17	16.38				22.11	17.17
	#2 pTetOff-erg6 doxy0	22.81	17.63			#2 pTetOff-erg6 doxy0.5	21.18	17.63
		22.76	17.5				21.11	17.58
	#3 pTetOff-erg6 doxy0	20.27	17.5			#3 pTetOff-erg6 doxy0.5	21.12	19.23
		20.24	17.61				21.19	19.55
		erg6	tubA				erg6	tubA
	#1 ΔakuB‐pyrG+	21.95	16.86			#1 ∆smt1	21.29	16.55
		22.02	16.8				21.26	16.33
	#2 ΔakuB‐pyrG+	22.81	17.88			#2 ∆smt1	22.71	18.05
		22.59	17.82				22.48	17.78
	#3 ΔakuB‐pyrG+	22.39	17.69			#3 ∆smt1	22.47	17.92
		22.31	17.44				22.52	17.69
		VOR 0.125 µg/ml			NO VOR
		TubA	erg6		TubA	erg6
	#1 ΔakuB‐pyrG+	18.61	19.82		18.35	23.31
		18.32	19.42		18.35	23.09
	#2 ΔakuB‐pyrG+	18.63	19.99		17.81	22.02
		19.13	20.4		18.27	22.11
	#3 ΔakuB‐pyrG+	18.89	20.62		16.97	22.12
		19.22	20.69		17.24	22.57
	ΔakuB‐pyrG+			pTetOff-erg6			∆smt1			OE-smt1			erg6-gfp			pTetOff-erg6-gfp			pTetOff-erg6/∆smt1			pTetOff-erg6/OE-smt1			(mm)
24 h	14.35	14.58	14.81	15.03	15.42	14.64	15.11	15.83	14.92	13.37	13.92	13.36	15.79	15.21	14.83	14.9	14.51	15.03	14.37	13.75	14.76	14.33	15.25	14.83
48 h	34.49	33.87	33.4	32.52	31.49	32.37	33.18	33.77	34.72	32.19	31.95	31.99	32.95	33.64	33.42	32.39	31.56	31.89	33	32.54	32.4	32.11	33.78	33.22
72 h	61.6	62.5	61.11	59.51	61.33	60.92	62.69	63.01	61.83	59.18	59.01	60.33	61.71	62.33	61.98	58.43	59.33	60.71	61.1	59.75	60.82	61.53	62.11	63.1
	A. nidulans WT			pTetOff-erg6			(mm)
24 h	11.46	11.77	11.66	10.97	10.47	11.53
48 h	26.16	26.83	25.91	25.92	25.22	24.42
72 h	42.25	41.56	43.12	40.88	39.72	40.25
	A. lentulus WT			pTetOff-erg6			(mm)
24 h	13.23	12.92	12.95	12.24	12.04	11.67
48 h	28.48	28.15	28.77	27.17	27.15	27.05
72 h	44.78	43.91	45.65	43.47	43.4	43.53
	A. terreus WT			pTetOff-erg6			(mm)
24 h	9.95	10.47	10.65	8.41	8.43	9.27
48 h	23.96	22.35	22.14	15.52	16.83	16.33
72 h	39.67	40.15	38.37	23.54	23.88	25.15
